# Supplementary material for: Unveiling Systemic Biomarkers and Metabolic Mechanisms in Glaucoma Progression from Multi-Omics Insights
Source: Int J Mol Sci. 2026 Mar 21;27(6):2848. doi: 10.3390/ijms27062848 (PMC13026555; doi:10.3390/ijms27062848)
Supplement: Supplementary file 1 [file ijms-27-02848-s001.zip]

Archive with 1 entries (1 files):
- ijms-4108827-Supplementary.pdf
